# Supplementary material for: PNPLA3 is a triglyceride lipase that mobilizes polyunsaturated fatty acids to facilitate hepatic secretion of large-sized very low-density lipoprotein
Source: Nat Commun. 2024 Jun 6;15:4847. doi: 10.1038/s41467-024-49224-x (PMC11156938; doi:10.1038/s41467-024-49224-x)
Supplement: Supplementary file 4 — Source data [file 41467_2024_49224_MOESM4_ESM.xlsx]

## Sheet: Fig1B
PNPLA3	(untransfected)	+	(untransfected)	+	+	+	+
Fatty Acid	OA	OA	LA	LA	aLA	AA	DHA/EPA
	17.171	12.525	12.09	3.811	0.137	0.001	1.164
	20.8885	3.937	24.542	0.271	0.074	0.092	0.012
	18.5045	7.289	10.4115	0.359	0.501	0.789	0.428
	4.4575	21.33	7.589	1.752	0.5196	0.003	1.613
	18.482	8.061	13.386	2.112	1.075	0.689	1.302
	16.588	20.551	12.595	3.264	0.354	0.203	0.003
	27.3165	16.397	23.377	0.26	0.969	0.158	0.003
	9.0075	16.074	12.0465	1.451		0.171	0.003
	10.1655	8.581	12.3315	0.937		0.317	0.003
	22.621	7.862	23.2	0.815		0.372	1.963
	9.882		16.763	0.084			2.286
	9.946		12.3585	0.001
	9.889		9.284
	8.86		15.4025
	11.826		9.721
	11.1245		9.7825
	10.5415

## Sheet: Fig1D
PNPLA3 Construct	PNPLA3_WT	PNPLA3_S47A	PNPLA3_I148M
Fatty Acid	LA	LA	LA
	1.811	37.24	77.136
	3.484	42.635	62.464
	0.605	22.992	39.879
	3.063	16.88	54.417
	0.621	34.383	33.582
	1.03	44.203	24.766
		46.765	15.596
		50.073
		26.294
		16.065

## Sheet: Fig1F
PNPLA3	+	+
G0S2	-	+
Fatty Acid	LA	LA
	1.673	52.952
	1.353	62.466
	9.339	9.19
	15.19	26.593
	19.194	13.987
	0.365	25.202
	0.059	57.594
	6.241	18.907
	1.863	16.635
	5.875	54.466
	0.264	50.816
	2.272	71.388
	0.047	74.806
	13.71	30.903
	0.147	20.346
	2.776	134.705
		100.182
		66.174

## Sheet: Fig1H
PNPLA3	-	+	-	+
CGI-58	+	+	-	-
Fatty Acid	LA	LA	LA	LA
	32.7727	2.39044	22.7548	16.9338
	17.39	1.56929	142.35	19.9081
	32.6267	1.62404	97.3144	44.2687
	79.7055	0.492685	61.9323	29.4151
	73.9758	0.182476	64.8337	21.6234
	45.619		114.412

## Sheet: Fig1I
	Adenovirus		Ad-null				Ad-PNPLA3 WT				Ad-PNPLA3 I148M				Ad-null				Ad-PNPLA3 WT				Ad-PNPLA3 I148M
	Fatty Acid		OA+ 3H OA				OA+ 3H OA				OA+ 3H OA				LA+ 14C LA				LA+ 14C LA				LA+ 14C LA
Time(h)	0	0.013596	0.013596	0.013596	0.013596	0.013523	0.013523	0.013523	0.013523	0.011954	0.011954	0.011954	0.011954	0.026011	0.026011	0.026011	0.026011	0.020946	0.020946	0.020946	0.020946	0.02117	0.02117	0.02117	0.02117
Time(h)	2	0.05464	0.046384	0.040569	0.038941	0.065446	0.062068	0.058526	0.051107	0.046898	0.046269	0.037381	0.035247	0.044386	0.033447	0.027919	0.026918	0.082112	0.077426	0.076609	0.078207	0.036978	0.039439	0.034636	0.028858
Time(h)	4	0.04807	0.048822	0.038514	0.037687	0.071977	0.066737	0.065313	0.059763	0.04844	0.043819	0.039283	0.037545	0.084706	0.058651	0.043834	0.040186	0.148238	0.13115	0.117397	0.126469	0.068342	0.056616	0.058411	0.050525
Time(h)	6	0.097095	0.068782	0.058131	0.048099	0.111902	0.102134	0.092885	0.094379	0.101386	0.074026	0.0666	0.052618	0.042433	0.043344	0.040659	0.04077	0.172109	0.183373	0.165135	0.174261	0.061587	0.065959	0.06171	0.049158

## Sheet: Fig2B-C
			Fig2B:	LIVER TG						Fig2B:	Plasma TG
	ATGL	+/+	+/+	-/-	-/-			ATGL	+/+	+/+	-/-	-/-
	Adenovirus	Null	PNPLA3_WT	Null	PNPLA3_WT			Adenovirus	Null	PNPLA3_WT	Null	PNPLA3_WT
		11.5589	7.44982	22.6741	7.34562				75.8021	49.0652	94.3423	69.9473
		9.59985	8.10659	33.0849	8.42854				96.2939	46.3817	79.9005	112.687
		16.1462	9.57123	36.3779	6.51208				55.8958	109.467	70.8841	50.4313
		13.3716	9.35937	34.7666	10.8706				77.7537	98.2845	69.1276	79.0222
		7.34457	6.76157	29.2093	9.41456				68.4836	91.493	6.12998	73.3138
		7.73724	13.0361	25.2329	7.22203				14.3267	132.945	8.03279	109.76
		9.54635	13.5996	24.5926	6.714				18.1323	24.0457	8.17916	95.5621
		4.50568	10.9349	24.7881	13.104				21.3525	47.5527		38.185
									40.6733			76.1924

## Sheet: Fig2D-J
				ATGL			+/+			+/+			-/-			-/-
				Adenovirus			Null			PNPLA3_WT			Null			PNPLA3_WT
		Cardiolipin (CL) (nmol/mg protein)	MASS (m/z)	Molecular Weight		1291 Liver	1259 Liver	1243 Liver	1219 Liver	1218 Liver	1371 Liver	1300 Liver	1301 Liver	1338 Liver	1261 Liver	1282 Liver	1289 Liver
		14:0-15:0-16:1-17:0	659.949	1320.91		0.523013	0.259438	0.329738	1.2129	0.39384	0.281289	0.406746	0.478057	0.339855	0.552631	0.560397	0.260776
		18:2-18:2-18:2-16:1	710.973	1422.96		0.239036	0.230372	0.220638	0.217398	0.26349	0.369507	0.358568	0.267887	0.302738	0.192645	0.217501	0.195221
		18:2-18:2-18:2-16:0	711.981	1424.98		0.0814302	0.0767599	0.0795242	0.0774984	0.0957104	0.133352	0.130451	0.0911136	0.116161	0.0373896	0.0549248	0.0781866
		18:2-18:1-18:1-16:1	712.988	1426.99		0.0453677	0.0451172	0.0434581	0.0453547	0.0554824	0.0640331	0.0557138	0.0309884	0.0474119	0.0147377	0.0231281	0.0549587
		16:1-18:1-18:1-18:1	713.996	1429.01		0.0292153	0.0276201	0.0294488	0.0356846	0.0400066	0.0313519	0.0376762	0.0166143	0.0189735	0.00872257	0.0123443	0.0446425
		18:2-18:2-18:2-18:2	723.981	1448.98		3.54177	3.70539	3.78926	3.19707	3.58056	4.01696	3.61627	3.58439	4.04567	3.56847	2.93395	3.27347
		18:2-18:2-18:2-18:1	724.988	1450.99		1.07623	1.06395	1.09304	0.939643	1.05685	1.22432	1.22405	1.14281	1.27568	1.05784	0.910879	1.09368
		18:2-18:2-18:1-18:1	725.996	1453.01		0.209404	0.197919	0.195034	0.21983	0.210248	0.201303	0.326695	0.294107	0.216824	0.204832	0.192022	0.280168
		18:2-18:2-18:2-20:4	735.981	1472.98		0.086433	0.0900892	0.10144	0.0732595	0.0979523	0.114335	0.108249	0.0785653	0.126437	0.0495886	0.0620782	0.0804489
		18:2-18:2-18:2-20:3	736.988	1474.99		0.301249	0.334417	0.322985	0.246203	0.288801	0.362016	0.325223	0.29732	0.354386	0.295991	0.238886	0.296399
		18:2-18:2-18:2-20:2	737.996	1477.01		0.407559	0.445902	0.449782	0.317818	0.368022	0.323949	0.279364	0.314673	0.347575	0.395207	0.310137	0.41914
		18:1-18:2-18:2-20:2	739.004	1479.02		0.138377	0.129662	0.135604	0.0878163	0.109578	0.0655488	0.0876955	0.089713	0.0720026	0.0902425	0.0960459	0.16522
				Sum		6.67908	6.60663	6.78996	6.67047	6.56054	7.18797	6.95671	6.68624	7.26371	6.4683	5.61229	6.24231
		Lyso-Cardiolipin (LCL) (pmol/mg protein)	MASS (m/z)	Molecular Weight		1291 Liver	1259 Liver	1243 Liver	1219 Liver	1218 Liver	1371 Liver	1300 Liver	1301 Liver	1338 Liver	1261 Liver	1282 Liver	1289 Liver
		18:2-18:2-18:2	592.866	1186.75		240.76	245.457	240.065	190.024	162.126	169.225	260.032	300.496	292.806	189.225	279.079	227.22
		18:2-18:2-18:1	593.874	1188.76		38.621	44.4434	45.76	35.6049	30.668	21.3747	53.6091	36.62	39.2795	25.6437	35.9948	30.9667
				Sum		279.381	289.9	285.825	225.629	192.794	190.599	313.641	337.115	332.085	214.868	315.073	258.187
		Phosphatidic Acid (PA) (pmol/mg protein)	MASS (m/z)	Molecular Weight		1291 Liver	1259 Liver	1243 Liver	1219 Liver	1218 Liver	1371 Liver	1300 Liver	1301 Liver	1338 Liver	1261 Liver	1282 Liver	1289 Liver
		16:0-16:1	645.45	646.457		2.49575	3.6408	2.67828	6.62704	4.44459	5.54296	3.88255	15.0199	7.03161	3.54016	1.69025	1.8456
		16:0-18:2	671.465	672.473		29.2087	36.9364	37.0926	41.8836	41.0237	43.6575	32.4242	30.5664	41.7706	48.2507	93.8704	70.635
		16:0-18:1	673.481	674.489		28.3444	20.7502	17.8797	22.8814	20.5579	19.8317	23.8195	14.0305	13.7857	24.4157	19.9435	21.1915
		18:0-18:2/18:1-18:1	699.496	700.504		20.3239	13.8209	18.8184	18.2603	22.7649	14.0982	16.8124	14.474	6.74437	27.2833	23.8759	19.6709
				Sum		80.3727	75.1482	76.469	89.6523	88.791	83.1302	76.9386	74.0907	69.3323	103.49	139.38	113.343
		Phosphatidylglycerol (PG)/Bis (monoacylglycero) phosphate (BMP) (pmol/mg protein)	MASS (m/z)	Molecular Weight		1291 Liver	1259 Liver	1243 Liver	1219 Liver	1218 Liver	1371 Liver	1300 Liver	1301 Liver	1338 Liver	1261 Liver	1282 Liver	1289 Liver
		16:0-18:2	745.503	746.51		107.715	106.399	95.2635	97.1723	96.3289	104.502	85.6981	74.9849	92.1237	101.395	101.624	97.1298
		16:0-18:1	747.518	748.526		427.266	403.061	393.106	409.164	393.681	359.509	409.652	352.166	254.202	450.393	422.455	394.461
		18:2-18:2	769.503	770.51		32.2828	37.3068	29.7853	37.8202	36.5324	24.9864	27.9188	30.8171	24.6134	30.8392	26.817	31.6527
		18:1-18:2	771.518	772.526		51.2819	53.4483	45.3392	46.2208	49.7559	43.7709	46.4435	47.5424	36.0561	56.0277	49.5057	58.0354
		18:1-18:1	773.534	774.542		141.673	138.6	139.844	133.87	150.776	133.967	124.346	119.628	95.4653	157.907	130.644	130.552
		18:2-20:4/16:0-22:6	793.503	794.51		19.9945	22.0867	16.6902	19.3794	22.9409	13.5663	14.6494	15.0797	13.7777	6.33678	15.5449	15.7506
		20:4-20:4/18:2-22:6	817.503	818.51		91.2896	127.572	94.122	104.801	110.225	106.326	100.516	145.079	109.45	109.141	96.5883	97.3987
		18:1-22:6	819.518	820.526		37.7941	35.1753	29.9844	55.0785	53.1083	54.1311	79.7994	87.9578	33.953	53.9826	40.7316	42.3552
		20:4-22:6	841.503	842.51		19.2776	23.8185	17.8499	22.8739	28.2156	17.0554	22.5194	25.6641	16.3852	17.6084	18.0368	19.3968
				Sum		928.574	947.468	861.985	926.379	941.565	857.814	911.543	898.919	676.026	983.631	901.947	886.732
		'Phosphatidylserine (PS) (nmol/mg protein)	MASS (m/z)	Molecular Weight		1291 Liver	1259 Liver	1243 Liver	1219 Liver	1218 Liver	1371 Liver	1300 Liver	1301 Liver	1338 Liver	1261 Liver	1282 Liver	1289 Liver
Figure 2G-H		16:0-16:1	732.482	733.49		0.0551021	0.0324251	0.0490976	0.0181954	0.0209064	0.0361035	0.0154974	0.126494	0.071458	0.0472116	0.0704344	0.101851
		16:0-18:2	758.498	759.506		0.151773	0.102322	0.107633	0.0716389	0.100634	0.0974141	0.0761469	0.141104	0.089782	0.0720543	0.0877551	0.111043
		18:0-18:2	786.529	787.537		0.503367	0.528409	0.495417	0.426075	0.567501	0.39191	0.402331	0.34878	0.246602	0.421358	0.513233	0.605946
		18:0-18:1	788.545	789.553		0.0875429	0.0552663	0.0689797	0.0574752	0.086482	0.0547194	0.102108	0.173069	0.100955	0.111448	0.106076	0.121005
		18:1-20:4	808.513	809.521		0	0.0267913	0	0.057743	0.0528122	0.276115	0.241843	0.121166	0.350762	0.133786	0.0997886	0.045953
		18:0-20:4	810.529	811.537		2.66357	2.78801	2.83015	3.00332	3.8052	3.46305	3.97371	3.44409	4.07539	2.3984	2.57984	2.75054
				Sum		3.46135	3.53323	3.55127	3.63444	4.63354	4.31931	4.81163	4.3547	4.93495	3.18426	3.45713	3.73634
		Phosphatidylethanolamine (PE) (nmol/mg protein)	MASS (m/z)	Molecular Weight		1291 Liver	1259 Liver	1243 Liver	1219 Liver	1218 Liver	1371 Liver	1300 Liver	1301 Liver	1338 Liver	1261 Liver	1282 Liver	1289 Liver
Figure 2G-H		D16:0-18:2/D16:1-18:1	936.507	715.516		2.0548	2.37649	2.38057	2.33721	2.30158	2.49931	1.4827	1.71732	1.70584	2.34853	2.65278	2.87898
Figure 2I		D16:0-18:1	938.523	717.531		0.309722	0.309664	0.38823	0.42181	0.357933	0.474556	0.651439	0.314187	0.250204	0.402714	0.399435	0.522004
		D16:1-20:4	958.492	737.5		0.409898	0.404779	0.382548	0.371304	0.458849	0.791114	0.381815	0.556575	0.659113	0.531782	0.39617	0.432291
		D16:0-20:4/D18:2-18:2	960.507	739.516		3.36894	3.25923	2.91712	3.55082	3.35222	4.01958	3.72872	3.49639	3.41045	3.95229	3.53508	3.26195
		D18:1-18:2/D16:0-20:3	962.523	741.531		1.06696	1.44213	1.28049	1.60586	1.49683	1.56993	1.56105	1.29764	1.39478	1.3833	1.27353	1.27172
		D18:0-18:2/D18:1-18:1/D16:0-20:2	964.539	743.547		2.748	3.25178	3.14904	3.06226	2.24416	2.3183	2.07069	2.31066	1.99401	3.0219	3.05183	3.38525
		P18:1-20:4/P16:0-22:5	970.528	749.536		0.402167	0.241371	0.312645	0.252689	0.383757	0.244857	0.202703	0.263305	0.206701	0.492475	0.248691	0.278201
		P18:0-20:4/P16:0-22:4/P18:1-20:3	972.544	751.552		0.365745	0.477437	0.482635	0.399817	0.354579	0.318849	0.3964	0.384582	0.470225	0.506595	0.331855	0.491617
		D16:0-22:6	984.507	763.516		10.7032	10.5346	9.91402	9.68773	11.1072	12.9992	8.86431	8.36562	8.01224	11.1346	10.8873	12.6434
		D18:1-20:4D/16:0-22:5	986.523	765.531		2.75218	3.08886	2.61987	3.27288	3.6485	4.2113	3.76418	3.88341	3.86347	3.55765	3.15808	2.87102
		D18:0-20:4/D16:0-22:4	988.539	767.547		12.0537	12.0069	11.3461	12.9618	12.1596	9.76317	12.5784	12.8695	12.9173	12.6237	12.2689	11.5937
		D18:0-20:3/D18:1-20:2/D16:0-22:3	990.554	769.563		0.585753	0.649325	0.541215	0.666053	0.816112	0.522521	0.644766	0.74589	0.352217	0.578605	0.800916	0.551388
		D18:1-22:6	1010.52	789.531		1.52702	1.76238	1.34281	1.77571	1.92798	2.33709	2.08928	1.75323	2.17825	1.99673	1.86638	1.80678
		D18:0-22:6/D18:1-22:5	1012.54	791.547		5.26145	5.8055	5.39634	4.74273	4.55202	3.92139	3.81299	4.19967	3.39293	5.59591	5.49466	6.1429
		D18:0-22:5/D18:1-22:4	1014.55	793.563		0.417285	0.340037	0.408055	0.441155	0.348044	0.201259	0.359084	0.449021	0.287657	0.403881	0.393905	0.46292
				Sum		44.0269	45.9506	42.8617	45.5498	45.5094	46.1924	42.5885	42.607	41.0954	48.5307	46.7594	48.5942
		Fatty Acid Chains in PE (nmol/mg protein)	MASS (m/z)	Molecular Weight		1291 Liver	1259 Liver	1243 Liver	1219 Liver	1218 Liver	1371 Liver	1300 Liver	1301 Liver	1338 Liver	1261 Liver	1282 Liver	1289 Liver
		16:1	254	254		1.09483	1.19694	1.17607	1.15037	1.22604	1.62422	0.876048	1.12902	1.22773	1.31463	1.28043	1.39195
		16:0	256	256		20.4753	20.7643	19.5313	20.6031	21.5127	23.4746	19.4105	18.6819	18.1229	22.1928	21.6209	23.161
		18:2	280	280		6.15913	6.88642	6.48481	7.03743	6.26319	6.93808	5.89544	5.88134	5.67006	7.13735	7.00881	7.19859
		18:1	282	282		7.97431	9.12553	8.19948	9.08881	9.00075	9.73297	8.97349	8.53799	8.45281	9.57992	9.2181	9.47253
		18:0	284	284		14.0441	14.7024	13.8939	14.5827	13.4133	11.1511	12.9773	13.7165	12.6294	14.816	14.6734	14.7575
		20:4	304	304		12.5265	12.6415	11.638	13.5616	13.2324	12.7871	13.7627	14.0561	14.1199	13.9542	13.0375	12.2501
		20:3	306	306		0.746156	0.913592	0.787638	0.979323	1.04302	0.871656	0.950194	0.929809	0.69974	0.846838	0.958454	0.791498
		20:2	308	308		0.555626	0.650184	0.615042	0.621386	0.510045	0.473471	0.452576	0.509425	0.391039	0.600083	0.642125	0.656106
		22:6	328	328		15.7379	16.1673	14.8544	14.6253	16.0699	17.9505	13.4956	12.9186	12.4524	16.8619	16.4167	18.5455
		22:5	330	330		2.9494	3.19148	2.94411	2.96597	2.96554	2.84507	2.76512	2.99371	2.61057	3.32044	3.14685	3.31325
		22:4	332	332		4.157	4.11566	3.91807	4.46766	4.16922	3.32148	4.31248	4.43951	4.40166	4.34253	4.22092	4.01888
		22:3	334	334		0.0976254	0.108221	0.0902025	0.111009	0.136019	0.0870868	0.107461	0.124315	0.0587029	0.0964341	0.133486	0.0918981
				Sum		86.5179	90.4635	84.1329	89.7947	89.5421	91.2574	83.9788	83.9182	80.837	95.0632	92.3577	95.6487
		Lyso Phosphatidylethanolamine (LPE) (nmol/mg protein)	MASS (m/z)	Molecular Weight		1291 Liver	1259 Liver	1243 Liver	1219 Liver	1218 Liver	1371 Liver	1300 Liver	1301 Liver	1338 Liver	1261 Liver	1282 Liver	1289 Liver
		16:1	458.286	451.27		0.0722533	0.0923109	0.1173	0.120775	0.12093	0.0879637	0.153452	0.101331	0.138253	0.131159	0.187704	0.131287
		16:0	460.302	453.286		0.260338	0.258822	0.254247	0.30603	0.267536	0.293025	0.207748	0.211378	0.181658	0.309243	0.311012	0.295761
		18:2	484.302	477.286		0.0659314	0.0707944	0.0810877	0.0663917	0.0771351	0.0717947	0.0997577	0.0710076	0.0596258	0.0855949	0.0851798	0.0904511
		18:1	486.318	479.302		0.0801769	0.0825321	0.0870546	0.114035	0.124967	0.0957323	0.111118	0.116336	0.113637	0.104789	0.12043	0.0886798
		18:0	488.333	481.317		0.28107	0.297976	0.279179	0.367958	0.288149	0.216443	0.243722	0.324296	0.237854	0.349018	0.373597	0.306948
		20:4	508.302	501.286		0.198243	0.192421	0.262665	0.230453	0.235975	0.204383	0.376548	0.24576	0.291581	0.237096	0.233401	0.239765
		22:6	532.302	525.286		0.244148	0.233938	0.265876	0.209352	0.212124	0.19069	0.268839	0.176198	0.175106	0.214233	0.303627	0.339401
				Sum		1.20216	1.2288	1.34741	1.415	1.32682	1.16003	1.46118	1.24631	1.19771	1.43113	1.61495	1.49229
		Ceramide (CER) (pmol/mg protein)	MASS (m/z)	Molecular Weight		1291 Liver	1259 Liver	1243 Liver	1219 Liver	1218 Liver	1371 Liver	1300 Liver	1301 Liver	1338 Liver	1261 Liver	1282 Liver	1289 Liver
		N16:0	536.504	537.512		36.5573	74.6462	62.2097	68.9741	94.3749	36.0656	68.8805	78.048	44.8306	68.6919	56.8399	61.5128
		N22:0	620.598	621.606		87.6255	71.9408	60.567	72.6433	20.7665	29.3008	62.3138	64.6353	34.923	64.1102	59.1181	81.9535
		N23:0	634.614	635.622		35.6027	50.7978	41.154	50.7669	50.0646	44.0579	47.0223	47.0131	34.1296	45.7426	33.753	44.0178
		N24:1	646.614	647.622		236.948	271.385	271.805	280.14	260.497	282.879	264.772	311.431	210.525	283.064	191.858	283.87
		N24:0	648.629	649.637		179.913	169.404	140.768	149.705	131.761	222.716	113.817	134.392	109.268	162.824	142.03	186.194
				Sum		576.646	638.174	576.503	622.229	557.465	615.019	556.806	635.519	433.676	624.433	483.599	657.548
Figure 2G-H		Phosphatidylinositol (PI) (nmol/mg protein)	MASS (m/z)	Molecular Weight		1291 Liver	1259 Liver	1243 Liver	1219 Liver	1218 Liver	1371 Liver	1300 Liver	1301 Liver	1338 Liver	1261 Liver	1282 Liver	1289 Liver
		16:0-16:1	807.502	808.51		0.0550928	0.0942113	0.107089	0.0640901	0.0769838	0.115948	0.0773916	0.0178047	0.0290974	0.119081	0.114645	0.155699
		16:0-18:2	833.518	834.526		0.106605	0.103559	0.11538	0.0810556	0.11075	0.142537	0.0598419	0.0521898	0.0446626	0.086537	0.0882108	0.16704
							Not Detected					0.453977	0.137902	0.153325	0.663123	0.673676	0.761083
		16:0-20:4	857.518	858.526		0.625854	0.616676	0.507235	0.653396	0.559647	0.605588	0.500034	0.433773	0.569764	0.57971	0.739311	0.682562
		18:0-18:2	861.549	862.557		0.054131	0.0602336	0.0793118	0.0533663	0.0817865	0.0703456	0.029242	0.0376189	0.0187043	0.0438348	0.0344481	0.083531
		18:2-20:4/16:0-22:6	881.518	882.526		0.0464812	0.0376879	0.0388418	0.0316621	0.0328772	0.0596844	0.0284802	0.0257741	0.0337177	0.0520725	0.0363542	0.0524484
		18:1-20:4	883.534	884.541		0.217987	0.252572	0.214205	0.309685	0.277031	0.393284	0.35536	0.306627	0.403878	0.299354	0.277511	0.25204
		18:0-20:4	885.549	886.557		5.51203	6.25374	5.92328	6.1284	5.9506	6.18936	5.63466	5.57418	5.73255	6.07786	6.47258	6.47
		18:0-22:6	909.549	910.557		0.0711046	0.0542209	0.07614	0.0308648	0.040979	0.0842621	0.0239711	0.0258435	0.0223529	0.0467316	0.0305971	0.0605678
				Sum		6.68928	7.4729	7.06148	7.35252	7.13065	7.66101	7.16296	6.61171	7.00806	7.96831	8.46733	8.68497
		Sphingomyelin (SM) (nmol/mg protein)	MASS (m/z)	Molecular Weight		1291 Liver	1259 Liver	1243 Liver	1219 Liver	1218 Liver	1371 Liver	1300 Liver	1301 Liver	1338 Liver	1261 Liver	1282 Liver	1289 Liver
		N16:0	709.584	702.568		0.882574	0.836746	0.795909	0.807468	0.855094	0.490979	0.975151	1.1474	0.862445	1.50751	1.41823	1.11976
		N18:0	737.615	730.599		0.17679	0.127608	0.152273	0.208637	0.166706	0.0564558	0.223082	0.260958	0.173295	0.300675	0.283987	0.258561
		N22:0	793.677	786.661		0.37389	0.312119	0.376999	0.29867	0.29728	0.265834	0.391174	0.418912	0.483688	0.559666	0.626847	0.619809
		N23:0	807.693	800.677		0.116955	0.151542	0.149739	0.123772	0.148178	0.190851	0.212964	0.0537187	0.249893	0.26555	0.265255	0.242588
		N24:2	817.677	810.661		0.208456	0.21701	0.19319	0.179824	0.188671	0.0988645	0.229786	0.196003	0.282057	0.365852	0.376179	0.354645
		N24:1	819.693	812.677		0.66788	0.7839	0.773765	0.775732	0.814579	0.659476	1.04068	0.226375	1.17604	1.30611	1.26465	1.35007
		N24:0	821.709	814.693		0.221645	0.252149	0.249594	0.273885	0.246832	0.281867	0.345699	1.06724	0.372849	0.470747	0.445485	0.443532
				Sum		2.64819	2.68107	2.69147	2.66799	2.71734	2.04433	3.41854	3.37061	3.60027	4.77611	4.68064	4.38897
Figure 2G-H		Phosphatidylcholine (PC) (nmol/mg protein)	MASS (m/z)	Molecular Weight		1291 Liver	1259 Liver	1243 Liver	1219 Liver	1218 Liver	1371 Liver	1300 Liver	1301 Liver	1338 Liver	1261 Liver	1282 Liver	1289 Liver
Figure 2J		D14:0-16:0	712.547	705.531		0.00833015	0.00739667	0.0149546	0.020412	0.0182246	0.0149108	0.0200361	0.0254273	0.0106659	0.0106756	0.0157161	0.0280703
		D16:1-16:1/D14:1-18:1	736.547	729.531		0.0590509	0.0739132	0.0658553	0.0708816	0.109945	0.0784641	0.0750234	0.0623805	0.0383324	0.0508548	0.0482627	0.0711582
		D16:1-16:0/D14:1-18:0	738.563	731.547		0.286857	0.282804	0.254095	0.331124	0.26435	0.358542	0.24313	0.236953	0.179943	0.236376	0.294566	0.2947
		D16:0-16:0	740.578	733.562		0.488949	0.548293	0.536316	0.598381	0.655977	0.583394	0.536139	0.597446	0.727044	0.5357	0.594422	0.560572
		P16:0-18:1/P18:1-16:0	750.599	743.583		0.0939246	0.139583	0.093304	0.106422	0.102025	0.101333	0.0893343	0.109409	0.00902929	0.100802	0.194675	0.101718
		P16:0-18:0/P18:0-16:0/A18:1-16:0/A16:0-18:1	752.615	745.599		0.109855	0.170132	0.14524	0.168416	0.200331	0.104803	0.14398	0.141673	0.122066	0.15188	0.143902	0.178082
		D16:1-18:2	762.563	755.547		0.677496	0.736045	0.671531	0.753741	0.839982	0.809909	0.649616	0.593323	0.512058	0.643543	0.654961	0.666487
		D16:0-18:2	764.578	757.562		13.6087	14.1545	13.5949	12.1954	12.8337	13.7563	8.35007	9.38544	9.29735	13.6654	14.3991	14.6326
		D16:0-18:1	766.594	759.578		3.93277	3.83487	3.39831	3.87975	3.75116	3.1444	2.80422	3.01041	1.82101	3.22219	4.32909	4.58322
		D16:0-18:0	768.609	761.593		0.0799734	0.111121	0.0838538	0.0983507	0.0984729	0.134437	0.098313	0.137033	0.0986769	0.129807	0.0955329	0.110036
		P18:1-18:1	776.615	769.599		0.0889529	0.0656099	0.0654099	0.15444	0.151904	0.0649877	0.0723341	0.127877	0.0404316	0.106772	0.13534	0.09791
		P18:0-18:1/P18:1-18:0	778.63	771.614		0.207694	0.283689	0.34219	0.288376	0.242846	0.38236	0.172813	0.20603	0.129243	0.228252	0.272267	0.233911
		A18:0-18:1/P18:0-18:0	780.646	773.63		0.630807	0.493327	0.525604	0.41844	0.51359	0.645066	0.266712	0.329578	0.540766	0.489047	0.402711	0.515577
		D18:2-18:3/D16:1-20:4	786.563	779.547		0.88642	0.792572	0.750485	0.886821	0.778509	1.93718	0.707027	0.646877	1.18408	0.866626	0.926514	0.788477
		D18:2-18:2/D16:0-20:4	788.578	781.562		7.32891	7.62036	6.78123	6.83819	6.77421	7.63527	5.60685	5.7937	7.31809	6.6167	7.25411	6.37329
		D18:1-18:2/D16:0-20:3	790.594	783.578		2.81995	3.46982	2.88902	3.2412	2.9828	3.58279	3.19614	3.01354	2.73548	3.03198	2.73131	2.61754
		D18:0-18:2/D18:1-18:1	792.609	785.593		6.36393	7.28367	6.50578	6.75094	5.83215	5.8962	4.93005	6.04535	4.98877	7.31079	7.45372	6.6443
		D18:0-18:1	794.625	787.609		0.731006	0.838608	0.681088	1.03487	0.840704	0.597298	0.961708	1.06882	0.526282	0.809231	0.975946	0.958417
		P18:2-20:1/P20:1-18:2/A18:0-20:4	802.63	795.614		0.135055	0.145598	0.137459	0.140801	0.119158	0.175734	0.11441	0.146927	0.15831	0.0955068	0.134474	0.117873
		P18:1-20:1/P16:1-22:1	804.646	797.63		0.321784	0.265473	0.278584	0.246016	0.269604	0.310224	0.209204	0.267894	0.343446	0.231407	0.200901	0.144292
		P18:0-20:1/P16:0-22:1	806.661	799.645		0.117464	0.175639	0.166021	0.188279	0.0925267	0.23508	0.118947	0.180836	0.165301	0.126714	0.115394	0.116745
		D18:2-20:5	810.563	803.547		0.298199	0.286445	0.230754	0.3201	0.283861	0.470271	0.272197	0.252768	0.354275	0.295367	0.266092	0.22208
		D16:0-22:6/D18:2-20:4	812.578	805.562		8.29971	7.51588	7.59723	7.6276	7.27457	10.1109	5.82027	5.88714	7.384	7.06372	7.19056	7.10058
		D18:1-20:4/D16:0-22:5	814.594	807.578		1.61778	1.85271	1.54814	2.37959	2.21113	2.69905	2.31329	2.29751	2.68167	1.7707	1.73543	1.44885
		D18:2-20:2/D18:0-20:4	816.609	809.593		3.90851	5.00012	4.64749	5.05355	4.71717	4.64643	4.60802	4.90289	5.34819	4.48993	4.62307	3.6956
		D18:0-20:3	818.625	811.609		0.736118	1.00198	0.716865	0.740366	0.615508	0.672966	0.776794	0.816108	0.662691	0.714544	0.698789	0.711283
		D18:0-20:2/P18:2-22:6	820.641	813.625		0.0717309	0.0808363	0.0790425	0.0830357	0.0743033	0.0530934	0.0693775	0.0989726	0.0928451	0.0972229	0.110482	0.0722734
		A18:0-22:6/P18:0-22:5	826.63	819.614		0.152759	0.137583	0.148917	0.123325	0.121705	0.223398	0.0958622	0.141095	0.11263	0.116846	0.128465	0.147003
		D18:2-22:6	836.578	829.562		0.479476	0.517364	0.467432	0.405802	0.366233	0.596908	0.414184	0.426116	0.57712	0.500496	0.389533	0.363788
		D18:1-22:6/D18:2-22:5	838.594	831.578		1.06794	1.19859	1.05523	1.44332	1.35115	1.79567	1.42567	1.41237	1.58096	1.16242	1.00007	0.952505
		D18:0-22:6	840.609	833.593		4.0054	4.26107	4.20892	4.33861	3.47181	3.90929	3.59095	4.06348	3.73421	4.12143	4.19273	4.09464
		D18:0-22:5	842.625	835.609		0.150522	0.139858	0.132912	0.223837	0.216301	0.163712	0.170434	0.213052	0.1874	0.127338	0.193156	0.145195
				Sum		59.766	63.4854	58.8142	61.1504	58.1759	65.8904	48.9231	52.6384	53.6624	59.1203	61.9013	58.7888
		Fatty Acid Chains in PC (nmol/mg protein)	MASS (m/z)	Molecular Weight		1291 Liver	1259 Liver	1243 Liver	1219 Liver	1218 Liver	1371 Liver	1300 Liver	1301 Liver	1338 Liver	1261 Liver	1282 Liver	1289 Liver
		14:1	226	226		0.115303	0.118906	0.10665	0.134002	0.124765	0.145669	0.106051	0.0997777	0.0727584	0.0957436	0.114276	0.121953
		14:0	228	228		0.00833015	0.00739667	0.0149546	0.020412	0.0182246	0.0149108	0.0200361	0.0254273	0.0106659	0.0106756	0.0157161	0.0280703
		16:1	254	254		1.24294	1.28732	1.1789	1.36461	1.42231	1.79928	1.14741	1.05009	1.07782	1.15781	1.22453	1.22066
		16:0	256	256		28.2543	28.7179	27.1383	26.8495	27.0289	29.8355	20.0926	21.5375	21.9695	26.7727	28.9253	28.8852
		18:3	278	278		0.590947	0.528381	0.500324	0.591214	0.519006	1.29146	0.471352	0.431251	0.789387	0.577751	0.617676	0.525651
		18:2	280	280		37.2775	39.7904	36.7523	36.438	35.7717	40.491	28.538	30.5548	32.9909	37.1353	38.6018	36.231
		18:1	282	282		12.5965	13.9013	12.1001	14.1483	12.88	13.0837	11.701	12.6125	10.3513	12.899	13.9348	13.3408
		18:0	284	284		11.3919	13.0233	11.8474	12.7869	10.8409	11.1122	10.5482	12.108	10.4397	12.4165	12.8382	11.8274
		20:5	302	302		0.298199	0.286445	0.230754	0.3201	0.283861	0.470271	0.272197	0.252768	0.354275	0.295367	0.266092	0.22208
		20:4	304	304		7.88637	8.21145	7.62424	8.38845	7.98891	9.90929	7.12292	7.27521	8.8659	7.52613	7.82171	6.95188
		20:3	306	306		1.6761	2.15859	1.67987	1.82076	1.60977	1.86723	1.84217	1.82062	1.57452	1.7252	1.60923	1.5838
		20:2	308	308		2.6535	3.3873	3.15102	3.42439	3.19432	3.13301	3.11826	3.33457	3.62736	3.05811	3.1557	2.51191
		22:6	328	328		10.73	10.5881	10.4447	10.7917	9.58852	12.4439	8.83576	9.35593	10.288	10.106	10.0427	9.82715
		22:5	330	330		1.04576	1.15696	1.0007	1.49814	1.40373	1.66195	1.41675	1.44968	1.60828	1.10505	1.10499	0.945647
				Sum		115.768	123.164	113.77	118.576	112.675	127.259	95.2328	101.908	104.02	114.881	120.273	114.223
		Lyso Phosphatidylcholine (LPC) (nmol/mg protein)	MASS (m/z)	Molecular Weight		1291 Liver	1259 Liver	1243 Liver	1219 Liver	1218 Liver	1371 Liver	1300 Liver	1301 Liver	1338 Liver	1261 Liver	1282 Liver	1289 Liver
		16:0	502.348	495.332		0.948661	0.832433	0.902076	0.953621	0.890883	0.897976	0.84106	0.865092	0.857041	0.931634	0.800289	0.817103
		18:2	526.348	519.332		0.346791	0.368497	0.428774	0.297769	0.354375	0.323102	0.431854	0.282374	0.302987	0.305568	0.357009	0.453587
		18:1	528.364	521.348		0.150148	0.173746	0.162813	0.194036	0.185035	0.171524	0.255291	0.174959	0.15488	0.153511	0.155367	0.200673
		18:0	530.379	523.363		0.594238	0.682464	0.641981	0.778298	0.688208	0.595419	0.681466	0.752431	0.664237	0.72713	0.641309	0.547308
							Not Detected					0.0333333	0.0193594	0.0457824	0.035617	0.0259734	0.0102729
		20:4	550.348	543.332		0.162308	0.162237	0.171182	0.160653	0.183709	0.168578	0.22117	0.161473	0.190825	0.124317	0.158493	0.181851
				Sum		2.20215	2.21938	2.30683	2.38438	2.30221	2.1566	2.46417	2.25569	2.21575	2.27778	2.13844	2.21079
		'Acylcarnitine (AC) (pmol/mg protein)	MASS (m/z)	Molecular Weight		1291 Liver	1259 Liver	1243 Liver	1219 Liver	1218 Liver	1371 Liver	1300 Liver	1301 Liver	1338 Liver	1261 Liver	1282 Liver	1289 Liver
		16:0	400.343	399.335		0.230318	0.378039	0.274097	0.551836	0.421971	0.246956	0.299735	0.236618	0.269606	0.578714	0.571133	0.292614
		18:2	424.343	423.335		0.322328	0.267904	0.131999	0.143388	0.205798	0.226196	0.554714	0.643336	0.161903	0.488858	0.458592	0.326548
		18:1	426.358	425.351		0.408311	0.447293	0.288524	0.389244	0.2149	0.225072	0.34558	0.481052	0.220287	0.499828	0.636415	0.329317
		18:0	428.374	427.366		0.368682	0.410663	0.455994	0.474208	0.27919	0.207026	0.396708	0.560204	0.213953	0.620488	0.577256	0.351066
		22:3	478.39	477.382		0.214602	0.267325	0.257017	0.299975	0.613502	0.825057	0.436061	0.441879	0.259233	0.365565	0.4181	0.371552
				Sum		1.54424	1.77122	1.40763	1.85865	1.73536	1.73031	2.0328	2.36309	1.12498	2.55345	2.6615	1.6711
Figure 2D-F		'Triacylglycerol (TAG) (nmol/mg protein)	MASS (m/z)	Molecular Weight		1291 Liver	1259 Liver	1243 Liver	1219 Liver	1218 Liver	1371 Liver	1300 Liver	1301 Liver	1338 Liver	1261 Liver	1282 Liver	1289 Liver
		C49:6	815.674	808.658		0.131971	0.225095	0.152744	0.157637	0.184911	0.268109	0.300953	0.206363	0.14376	0.178061	0.191366	0.187968
		C49:5	817.69	810.674		0.112055	0.142698	0.0735303	0.082715	0.113564	0.183493	0.203289	0.14832	0.0950304	0.106392	0.101432	0.0995689
		C49:4	819.705	812.689		0.0768596	0.138993	0.0818665	0.0758632	0.142702	0.19524	0.166564	0.103655	0.0821339	0.117857	0.0798137	0.0928438
		C50:3/C51:10	835.737	828.721		1.77506	1.38938	1.33041	1.6786	1.72674	1.95702	7.299	5.70555	4.00624	1.60483	1.29265	1.07788
		C50:2/C51:9	837.752	830.736		4.94667	3.22925	2.90741	2.96362	2.64707	2.9696	14.594	11.3808	7.20295	3.97194	3.46396	2.78673
		C50:1/C51:8	839.768	832.752		5.05257	3.14917	2.63972	2.33777	1.8438	1.48091	8.85756	7.71463	4.69274	4.01283	3.62644	3.18968
		C50:0/C51:7	841.784	834.768		0.484613	0.317858	0.313888	0.293633	0.309002	0.285638	0.71847	0.738767	0.81242	0.675932	0.966732	0.904854
		C51:6	843.705	836.689		0.0820426	0.132006	0.08344	0.0750325	0.150825	0.152936	0.200842	0.127036	0.0888831	0.108213	0.132011	0.107962
		C52:6	857.721	850.705		0.162316	0.227245	0.21619	0.42955	0.466019	0.576079	1.31284	0.942163	0.837628	0.230293	0.172411	0.222815
		C52:5	859.737	852.721		0.966955	0.934419	1.11623	2.43626	2.44065	2.94311	7.65989	6.80212	5.37568	1.10468	0.699294	0.730179
		C52:4/C53:11	861.752	854.736		5.71133	5.17915	6.05557	8.84874	10.6293	9.6458	32.271	31.5797	22.8035	6.66785	4.47697	4.10108
		C52:3/C53:10	863.768	856.752		15.8251	12.5046	12.1102	16.3219	15.6266	12.9829	69.9098	71.3941	36.7697	16.3723	11.3637	9.74841
		C52:2/C53:9	865.784	858.768		20.7072	13.957	10.8896	12.0991	9.02032	5.60176	64.4841	66.6556	23.8959	18.3306	14.5452	12.3454
		C52:1/C53:8	867.799	860.783		2.72487	1.79972	1.59591	1.85853	1.10866	0.728638	5.91428	6.74546	2.55587	3.45501	2.54475	2.70304
		C52:0/C53:7	869.815	862.799		0.249331	0.246378	0.250729	0.246771	0.214653	0.238877	1.19283	1.01076	1.99673	1.22774	2.08462	1.84288
		C53:6	871.737	864.721		0.0664773	0.110133	0.0842041	0.0817532	0.0988218	0.0886118	0.225342	0.14019	0.100765	0.0779912	0.0874064	0.0933696
		C53:1/C54:8	881.721	874.705		0.351319	0.248605	0.241953	0.506019	0.506715	0.622086	1.18264	1.03792	0.705946	0.354574	0.245127	0.302266
		C53:0/C54:7	883.737	876.721		0.271551	0.279679	0.304204	1.59077	1.5398	1.93265	3.27952	2.98766	2.43141	0.454804	0.306116	0.268107
		C54:6	885.752	878.736		0.628137	0.7943	0.864645	3.77279	4.2399	3.73561	8.36244	8.09384	5.26145	1.05321	0.686776	0.585773
		C54:5/C55:12	887.768	880.752		1.55313	1.83016	2.03645	6.01527	6.43377	5.00368	14.27	15.0163	7.78979	2.59537	1.55355	1.30538
		C54:4/C55:11	889.784	882.768		2.81051	3.21418	3.17004	7.25126	6.89583	4.42161	18.5138	20.1304	7.87812	4.54655	2.80006	2.30076
		C54:3/C55:10	891.799	884.783		3.54644	3.54829	2.72996	5.85199	4.21062	2.11241	14.9163	16.8192	4.7568	4.89474	3.28924	2.85896
		C54:2/C55:9	893.815	886.799		1.25234	1.01842	0.992563	1.72501	1.21893	0.550201	4.47076	5.19475	2.1283	3.61763	2.02102	2.33846
		C54:1/C55:8	895.831	888.815		0.281395	0.273528	0.224786	0.407408	0.301762	0.227303	1.22121	1.15409	1.12844	1.80617	1.0337	1.25034
		C54:0/C55:7	897.846	890.83		0.173074	0.248819	0.216556	0.213889	0.319467	0.42563	1.81886	1.43575	3.19119	1.76304	3.1691	2.68426
		C55:6	899.768	892.752		0.0508154	0.106016	0.115992	0.0699169	0.128279	0.0903651	0.174369	0.102188	0.0688177	0.0455374	0.0652711	0.07783
		C55:2/C56:9	907.737	900.721		0.0935721	0.121505	0.140655	0.846066	0.864124	1.23162	1.21982	1.06971	0.816398	0.189354	0.146194	0.173282
		C55:1/C56:8	909.752	902.736		0.118602	0.118654	0.153438	4.1835	4.39534	6.37991	6.29482	6.0315	5.15805	0.361659	0.259395	0.235169
		C55:0/C56:7	911.768	904.752		0.172496	0.151569	0.221581	4.45742	4.23363	4.5935	6.47244	6.74607	4.15327	0.42343	0.313419	0.286407
		C56:6	913.784	906.768		0.0964675	0.139405	0.126502	2.09062	2.02536	1.78467	3.16041	3.39509	1.93281	0.366931	0.218291	0.238546
		C56:5/C57:12	915.799	908.783		0.195231	0.169961	0.17472	1.02476	1.00713	0.825815	1.89196	2.24143	1.15607	0.301488	0.204571	0.303031
		C56:4/C57:11	917.815	910.799		0.114068	0.1088	0.167204	0.418996	0.45563	0.355949	0.842755	0.976099	0.390052	0.192054	0.152453	0.175398
		C56:3/C57:10	919.831	912.815		0.0842793	0.0971787	0.100771	0.226012	0.236034	0.133326	0.540349	0.450758	0.146876	0.149471	0.111428	0.107452
		C56:2/C57:9	921.846	914.83		0.0629474	0.0643316	0.0763533	0.140133	0.134839	0.158728	0.222046	0.186673	0.103926	0.14727	0.152369	0.165991
		C56:1/C57:8	923.862	916.846		0.0551105	0.0704922	0.127713	0.1546	0.122667	0.187301	0.266896	0.192161	0.189482	0.11682	0.0680386	0.10182
		C56:0/C57:7/C58:14	925.784	918.768		0.0308392	0.0531056	0.0603402	0.103856	0.172496	0.193568	0.244125	0.150706	0.129135	0.0876342	0.132209	0.101349
				Sum		71.0177	56.3401	52.1481	91.0377	86.1659	75.2646	304.676	304.807	160.976	81.7102	62.7571	56.0953
		Fatty Acyl Chains in TAG (FA) (nmol/mg protein)	MASS (m/z)	Molecular Weight		1291 Liver	1259 Liver	1243 Liver	1219 Liver	1218 Liver	1371 Liver	1300 Liver	1301 Liver	1338 Liver	1261 Liver	1282 Liver	1289 Liver
		228(14:0)	228	228		3.47659	3.63372	4.15821	5.83587	6.05668	6.97427	11.6261	9.69007	6.00819	3.7	3.81053	3.17229
		254(16:1)	254	254		10.768	9.5214	7.47734	10.1568	10.6868	11.553	42.7086	35.1175	19.9709	9.92421	8.26791	6.87502
		256(16:0)	256	256		74.0102	53.4422	48.2528	67.0483	65.6287	59.3706	262.142	256.014	143.964	72.763	59.3026	51.4832
		278(18:3)	278	278		4.08301	4.70894	4.3827	8.74665	9.22995	11.7588	24.4135	22.3008	13.6807	5.18454	3.80841	3.85836
		280(18:2)	280	280		32.3378	27.8466	34.0652	60.4605	64.5574	57.5354	166.348	170.658	108.403	41.4956	27.6144	25.4585
		282(18:1)	282	282		84.4559	66.7461	55.6174	91.5571	78.6113	56.3271	334.371	338.506	134.946	87.2442	64.7021	54.6135
		284(18:0)	284	284		12.7124	11.0727	10.637	17.9092	14.9335	15.0864	55.5786	58.1212	41.2675	32.1271	29.7631	27.5737
		304(20:4)	304	304		3.84745	4.11943	4.51305	7.04249	8.05059	10.7957	12.4932	10.1374	7.52061	3.91426	3.36626	3.77521
				Sum		225.691	181.091	169.104	268.757	257.755	229.401	909.682	900.545	475.762	256.353	200.635	176.81
		Di-acylglcerol (DAG) (nmol/mg protein)	MASS (m/z)	Molecular Weight		1291 Liver	1259 Liver	1243 Liver	1219 Liver	1218 Liver	1371 Liver	1300 Liver	1301 Liver	1338 Liver	1261 Liver	1282 Liver	1289 Liver
		C32:2	650.54	564.48		0.0603045	0.0454379	0.0626663	0.0314398	0.04118	0.0421298	0.119437	0.103938	0.137246	0.0453285	0.0743906	0.0691146
		C32:1	652.55	566.49		0.250146	0.177311	0.174422	0.0950048	0.0923506	0.0966846	0.398648	0.329628	0.381162	0.161811	0.27005	0.257056
		C32:0	654.57	568.51		0.223885	0.218509	0.214011	0.107074	0.0903424	0.110384	0.268119	0.236278	0.352855	0.19365	0.320036	0.352053
		C34:3	676.55	590.49		0.262472	0.207381	0.187131	0.110117	0.198708	0.174684	0.600008	0.549363	0.735332	0.19543	0.279888	0.268764
		C34:2	678.57	592.51		4.00704	4.06067	4.04003	2.75662	3.40459	3.44696	6.64183	6.25094	7.48635	3.65083	4.53776	5.12089
		C34:0	682.56	596.5		0.147594	0.128697	0.156282	0.0859317	0.0597537	0.0452583	0.620771	0.569455	0.68014	0.215336	0.249025	0.223983
		C36:5	700.55	614.49		0.0568808	0.0445979	0.0466291	0.0779619	0.110402	0.121217	0.245888	0.225262	0.344893	0.043152	0.0736032	0.0737699
		C36:4	702.57	616.51		0.754747	0.841409	0.75158	0.723045	1.08431	0.953906	1.65254	1.54518	2.09872	0.548801	0.667213	0.677938
		C36:2	706.56	620.5		2.37583	2.29251	1.85986	1.17116	1.37772	0.771558	0.570834	0.480131	0.489792	0.122106	0.119886	0.103374
		C38:6	726.57	640.51		0.236294	0.24358	0.206419	0.459084	0.507656	0.650899	0.31168	0.281865	0.312517	0.099207	0.0940452	0.100973
		C38:5	728.58	642.52		0.0536796	0.0423138	0.0480902	0.228589	0.297041	0.242846	0.223914	0.21308	0.244204	0.0343714	0.0483739	0.0407831
		C38:4	730.56	644.5		0.374888	0.445677	0.307108	0.519998	0.697781	0.528044	0.157792	0.0930301	0.178377	0.0259188	0.0320912	0.0188299
		C38:3	732.58	646.51		0.115439	0.143353	0.0924383	0.13529	0.200668	0.166183	0.706592	0.638229	0.819574	0.253841	0.235733	0.282168
		C38:2	734.59	648.53		0.0239041	0.0124602	0.0270472	0.0268061	0.0447808	0.018965	0.462923	0.47093	0.541819	0.0818921	0.0938704	0.0806304
		C38:1	736.61	650.55		0.00817835	0.00871584	0.0153538	0.00581108	0.0032643	0.00712133	0.891847	0.857351	1.15096	0.376366	0.351449	0.58577
							Not Detected					0.274014	0.266253	0.235474	0.16812	0.125228	0.193542
		C40:8	750.57	664.51		0.0142125	0.0170703	0.0134434	0.47048	0.75927	0.874126	0.367881	0.350923	0.672819	0.0125365	0.0204319	0.00453585
		C40:7	752.58	666.52		0.0243262	0.0257871	0.0317334	0.529157	0.746869	0.746792	0.452602	0.411732	0.462059	0.0234129	0.0297428	0.016406
		C40:6	754.6	668.54		0.0782523	0.0965414	0.0868056	0.214262	0.254475	0.271627	0.14823	0.135538	0.128759	0.0269411	0.0510236	0.0364947
				Sum		9.06807	9.05202	8.32105	7.74783	9.97116	9.26939	0.862841	0.709857	1.18885	0.0610311	0.0481071	0.0494171
												15.9784	14.719	18.6419	6.34008	7.72195	8.5565
		Free Fatty Acid (FFA) (nmol/mg protein)	MASS (m/z)	Molecular Weight								1300 Liver	1301 Liver	1338 Liver	1261 Liver	1282 Liver	1289 Liver
		14:0	395.306	228.209								0.234219	0.22013	0.248425	0.218761	0.167144	0.22707
		15:0	409.321	242.225								0.100013	0.103114	0.144756	0.122975	0.13211	0.151886
		16:1	421.321	254.225								0.97011	0.660673	0.810552	0.596756	0.625115	0.63458
		16:0	423.337	256.24								10.4652	8.83804	10.6128	6.8264	7.701	8.12408
		17:1	435.337	268.24								0.0899673	0.0809379	0.0895346	0.0653873	0.0693707	0.10962
		17:0	437.353	270.256								0.180091	0.197058	0.167482	0.139627	0.165925	0.202113
		18:3	445.321	278.225								0.774031	0.637986	0.914159	0.210761	0.279246	0.382443
		18:2	447.337	280.24								6.21944	5.27765	7.35486	3.74524	4.28333	4.78323
		18:1	449.353	282.256								8.54558	7.57165	6.42061	5.69908	7.07431	6.74639
		18:0	451.368	284.272								1.81862	1.79408	1.47001	1.36808	1.78423	1.61431
		20:5	469.321	302.225								0.291835	0.252885	0.322942	0.0727127	0.0807944	0.0820628
		20:4	471.337	304.24								0.638618	0.581739	0.678147	0.377871	0.414304	0.402031
		20:3	473.353	306.256								0.112089	0.113501	0.135744	0.042051	0.0539127	0.0602911
		20:2	475.368	308.272								0.0570406	0.0611578	0.0653122	0.0275464	0.0151914	0.021966
		22:6	495.337	328.24								0.755819	0.673479	0.780005	0.328948	0.281056	0.285384
		22:5	497.353	330.256								0.111698	0.116854	0.124616	0.032278	0.0191421	0.0251071
				Sum								31.3643	27.1809	30.3399	19.8745	23.1462	23.8526

## Sheet: Fig3B-I
	Fig 3B	Liver PNPLA3 Expression			Fig 3E	Liver TG			Fig 3F	Plasma TG			Fig 3G	Lipogenic Gene expression													Fig 3H	Lipogenic Gene expression
														SREBP-1c		ACC1		SCD1		FASN		ACLY		ChREBP				CHOP		ATF4		XBP1s
	PNPLA3	WT	LKO		PNPLA3	WT	LKO		PNPLA3	WT	LKO			WT	LKO	WT	LKO	WT	LKO	WT	LKO	WT	LKO	WT	LKO			WT	LKO	WT	LKO	WT	LKO
		3.87594	0.14382			3.87594	0.14382			3.87594	0.14382			2.383	1.83098	1.38322	0.977649	1.76333	1.11447	1.08523	1.07644	0.669219	0.580403	2.28353	1.76864			1.23377	0.943041	1.17146	0.569922	1.12466	0.527595
		6.57283	0.33504			6.57283	0.33504			6.57283	0.33504			3.83234	3.34222	2.8129	5.60533	6.16898	5.44791	4.90858	9.78436	3.2647	5.67443	2.29705	2.70006			0.648855	1.24146	0.925627	0.717343	0.99534	1.13197
		5.4361	0.29368			5.4361	0.29368			5.4361	0.29368			2.45377	4.32442	2.7841	2.69701	4.00828	2.7151	5.0769	5.41731	3.79684	2.90398	1.86016	2.37627			0.700397	0.980711	1.16172	1.1974	1.06325	1.50839
		8.62451	0.23208			8.62451	0.23208			8.62451	0.23208			3.52365	1.21996	3.07952	1.30388	2.84489	3.43669	6.17001	1.49004	4.2478	0.993658	2.68837	1.56772			1.01596	1.04103	1.11851	1.13409	0.99218	1.34594
		2.67029	0.36686			2.67029	0.36686			2.67029	0.36686			1.96153	1.69579	2.65103	1.57058	1.30202	1.38894	3.48158	1.69107	3.83915	1.5438	2.8402	1.49514			1.21379	1.38714	1.71424	1.02917	2.09346	2.3315
		8.09399	0.31045			8.09399	0.31045			8.09399	0.31045			2.99376	3.19247	4.19374	4.4605	2.6838	2.42712	5.48873	7.09012	4.03603	6.53042	3.13084	3.28281			1.68959	3.36608	1.28837	1.16745	1.56412	1.87519
		3.48067	0.71052			3.48067	0.71052			3.48067	0.71052			4.45595	2.97024	5.59666	2.12949	7.0614	2.15596	8.13912	4.0462	5.86379	2.25805	2.69885	2.2288			0.841262	1.0757	1.05028	1.15631	1.42223	1.26883
		14.2967	0.38854			14.2967	0.38854			14.2967	0.38854				0.859887		0.558569		0.545654		0.384522		0.383212		0.508306				1.16803		0.814517		1.78629
			0.30485				0.30485				0.30485				0.63206		0.765811		0.490212		0.580799		0.418535		0.654415				0.907698		0.563856		0.490169
			0.31828				0.31828				0.31828

## Sheet: Fig3K-M
	Fig 3K	Liver PNPLA3 Expression			Fig 3L	Liver TG			Fig 3M	Plasma TG
	ASO	Ctrl	PNPLA3		ASO	Ctrl	PNPLA3		ASO	Ctrl	PNPLA3
		0.75743	0.14015			20.6161	33.1432			43.3377	52.479
		1	0.21592			22.5279	25.893			56.1397	39.239
		0.55416	0.24121			22.9524	45.2888			61.6573	50.8385
		1.16857	0.32895			21.2021	44.8397			55.8233	43.0842
		1.24498	0.14741			15.6968	30.3746			60.1118	57.585
		1.28267	0.28072			14.6274	12.2939			48.544	49.5037
		0.48484	0.36605			22.3344	32.0969			71.8697	no sample
		0.696	0.30974			26.4366	20.275			64.5057	52.5157
		1.02257	0.14452			22.6787	22.4843			64.5268	51.5293

## Sheet: Fig4B-D
	Fig 4B	Liver PNPLA3 Expression			Fig 4C	Liver TG			Fig 4D	Plasma TG
	ASO	Ctrl	PNPLA3		ASO	Ctrl	PNPLA3		ASO	Ctrl	PNPLA3
		1.90894	0.07933			64.7782	107.51			83.7457	no sample
		1.79309	0.12989			32.32	118.675			115.776	83.7247
		2.37323	0.07654			69.1298	176.536			154.915	46.5127
		1.66568	0.31981			65.6309	152.27			57.068	74.7107
		3.16109	0.34738			40.7194	59.3552			158.576	87.8832
		1.96545	0.81339			33.039	129.54			84.9233	86.8503
		3.61227	0.47513			49.719	71.6			172.129	58.845

[truncated: 15 more sheets: Fig4E-K, Fig5A-B, Fig5C-F, Fig5G-H, Fig5I, Fig6C, Fig6D-E, Fig6F-G, Fig6H-I, Fig7A, Fig7B, Fig7C-J, Fig7K, Fig7L-M, Fig7N-O]
